# Supplementary material for: HER2 in Non-Small Cell Lung Cancer (NSCLC): Evolution of the Therapeutic Landscape and Emerging Drugs—A Long Way to the Top
Source: Molecules. 2025 Jun 18;30(12):2645. doi: 10.3390/molecules30122645 (PMC12195848; doi:10.3390/molecules30122645)
Supplement: Supplementary file 1 [file molecules-30-02645-s001.zip]

Archive with 1 entries (1 files):
- molecules-3656752-supplementary.pdf
